# Supplementary material for: Impact of Parental Knowledge and Beliefs on HPV Vaccine Hesitancy in Kenya—Findings and Implications
Source: Vaccines (Basel). 2022 Jul 26;10(8):1185. doi: 10.3390/vaccines10081185 (PMC9332201; doi:10.3390/vaccines10081185)
Supplement: Supplementary file 1 [file vaccines-10-01185-s001.zip]

Archive with 1 entries (1 files):
- vaccines-1796426-supplementary.pdf
